# Supplementary material for: ANKS1A regulates LDL receptor-related protein 1 (LRP1)-mediated cerebrovascular clearance in brain endothelial cells
Source: Nat Commun. 2023 Dec 20;14:8463. doi: 10.1038/s41467-023-44319-3 (PMC10733300; doi:10.1038/s41467-023-44319-3)
Supplement: Supplementary file 5 — Supplementary Data 1 [file 41467_2023_44319_MOESM5_ESM.xlsx]

## Sheet: The analysis of genetic variant
Supplementary Data 1 : The analysis of genetic variants of ANKS1A in the studied population
dbSNP142_ID	reference	alternative	effect	frequency in in this study	frequency in 1000 GP	frequency in gnomAD v.2.1.1 (Korean)	frequency in gnomAD v.2.1.1 (overall East Asian)
rs820085	T	C	missense_variant	1	1	1	1
rs2177382	G	A	synonymous_variant	0.897	0.877	0.9182	0.8964
rs820100	T	C	intron_variant	0.868	0.88	0	0.894
rs11755713	G	C	intron_variant	0.744	0.728	0	0.7712
rs2005	A	G	3_prime_UTR_variant	0.679	0.684	0	0.6236
rs707968	A	G	3_prime_UTR_variant	0.679	0.652	0	0.596
rs9380481	C	A	intron_variant	0.65	0.726	0.6983	0.7614
rs820086	G	C	intron_variant	0.564	0.603	0	0.6606
rs2293242	C	T	synonymous_variant	0.385	0.406	0.4782	0.4147
rs12661991	A	G	intron_variant	0.385	0.406	0	0.3761
rs2762338	G	C	intron_variant	0.385	0.278	0.3863	0.2953
rs2689094	T	C	intron_variant	0.346	0.262	0.3729	0.276
rs3817473	C	T	intron_variant	0.321	0.273	0.4049	0.3017
rs66645129	CTAGGAAGAG	C	intron_variant	0.321	0.258	.	.
rs56055413						.	.
rs71650764	GGCAGCGTAGACGCT	G	intron_variant	0.321	0.261	.	.
rs11272213						.	.
rs3823438	G	A	intron_variant	0.295	0.242	0.3665	0.2763
rs2296194	C	T	3_prime_UTR_variant	0.231	0.247	0	0.2397
rs71538280	G	GGGCGGC	inframe_insertion	0.205	.	.	.
rs13216424	G	A	intron_variant	0.09	0.122	0.07281	0.09934
rs57111149	T	C	3_prime_UTR_variant	0.09	0.119	0	0.1065
rs17610836	C	T	3_prime_UTR_variant	0.09	0.119	0	0.1076
rs11552398	C	T	3_prime_UTR_variant	0.09	0.119	0	0.1073
rs148992810;	C	CG	3_prime_UTR_variant	0.077	0.108	0	0.09551
rs148992810						0	0.09551
rs41270044	G	A	synonymous_variant	0.064	0.124	0.07203	0.1126
rs117233698	G	A	intron_variant	0.064	0.033	0.05732	0.04374
rs80085216	G	A	intron_variant	0.051	0.011	0.008425	0.005076
rs6930932	C	A	missense_variant	0.051	0.011	*0.008	†0.005
rs76571262	A	G	intron_variant	0.051	0.016	0.01693	0.009263
rs118169213	C	T	synonymous_variant	0.038	0.008	0.008119	0.004762
rs74583553	G	A	intron_variant	0.038	0.016	0	0.009615
rs117124359	C	G	intron_variant	0.038	0.017	0.01414	0.009372
rs142515888	GC	G	intron_variant	0.038	0.016	0	0.009615
.	C	T	3_prime_UTR_variant	0.026	.	.	.
rs183459704	A	G	intron_variant	0.013	0.007	0	0.008344
.	T	C	intron_variant	0.013	.	.	.
.	G	A	splice_region_variant & intron_variant	0.013	.	.	.
rs373723898	TTCTC	T	intron_variant	0.013	0.01	0	0.00964
.	G	T	intron_variant	0.013	.	.	.
.	G	A	intron_variant	0.013	.	.	.
.	G	A	synonymous_variant	0.013	.	.	.
rs201626790	A	G	intron_variant	0.013	0.002	0.009494	0.004423
rs370369604	G	A	intron_variant	0.013	.	0	0
rs35022395	A	AG	intron_variant	0.013	0.003	0	0.003213
rs118103898	A	C	intron_variant	0.013	0.001	.	.
rs546566520	G	A	intron_variant	0.013	0.002	0.00803	0.001425
rs143039895	G	A	3_prime_UTR_variant	0.013	0.008	0	0.01478
rs66753029	C	T	3_prime_UTR_variant	0.013	0.011	0	0.005128
.	C	T	3_prime_UTR_variant	0.013	.	.	.
rs151091771	T	C	3_prime_UTR_variant	0.013	0.002	.	.
rs3822921	G	A	3_prime_UTR_variant	0.013	0.021	0	0.001926
rs148040015	G	A	3_prime_UTR_variant	0.013	0.004	0	0.0006435
SNAP, suspected non-Alzheimer's pathophysiology
frequency in *3816 and †19952 allele numbers
none	F

## Sheet:  The distribution of rs6930932 
Supplementary Data 1 : The analysis of genetic variants of ANKS1A in the studied population
The distribution of rs6930932 according to sex of the individuals
rs6930932	sex
none	F
none	M
one	M
none	F
none	M
none	M
none	F
none	F
none	F
none	F
none	M
none	M
none	F
none	F
none	F
none	F
none	F
none	F
none	F
none	F
none	F
none	F
none	M
none	F
none	F
none	F
none	F
none	F
none	F
one	M
none	F
none	F
none	M
none	M
none	M
one	F
none	M
one	F
none	F
