# Supplementary material for: ANKS1A regulates LDL receptor-related protein 1 (LRP1)-mediated cerebrovascular clearance in brain endothelial cells
Source: Nat Commun. 2023 Dec 20;14:8463. doi: 10.1038/s41467-023-44319-3 (PMC10733300; doi:10.1038/s41467-023-44319-3)
Supplement: Supplementary file 6 — Supplementary Data 2 [file 41467_2023_44319_MOESM6_ESM.xlsx]

## Sheet: siRNA sequences
Supplementary Data 2 : Sequences of siRNAs and oligonucleotides used for this study
a. siRNA sequences
Name	Company	Catalog	Sequence
ANKS1A (MOUSE) siRNA	Origene	SR422225	GUCCCUUUCAAGAUUGGUUUCUGAA
			GUGUCAAGUUCAUCGAUGCUUCCAA
			GAUUGAGAAAAUCAUGAGCUCCATT
RAB11A (MOUSE) siRNA	Origene	SR405745	AACCUUAGAAAUAAGCUAUUGUUTT
			AGAGAUAUACCGCAUUGUUUCUCAG
			AACUGAGAGAUCAUGCUGAUAGUAA
RAB11B (MOUSE) siRNA	Origene	SR405843	GACACUUGGUUUAUUACAUGGAUGA
			AGAAAAGAACAACUUGUCCUUCATT
			GCCAAGCACUUGACAUAUGAGAACG
RAB11A (HUMAN) esiRNA	Sigma	EHU018981	unknown
RAB11B (HUMAN) esiRNA	Sigma	EHU119931	unknown

## Sheet: Primers for iPSC generation
Supplementary Data 2 : Sequences of siRNAs and oligonucleotides used for this study
b. Primers for iPSC generation
Name		Sequence
ANKS1A KO	KO-F	TCAGCATAGCATGGCTCAAG
	KO-R	ATGGGGCTAAGATGGTGATG
ANKS1A A355D KI	F	GAGCGCGGGTGACTAAAGA
	R	TAAGCCCCGGGTCACATACA
c. Primers for off-target effect of ANKS1A KO
Name		Sequence
EIF2AK4	F	TGACTTGTCCGGAGAATAGCTG
	R	AAGCCCACCTTCAGTATGTCG
CYFIP1	F	AAAACATCATGTGGGGTCGGAG
	R	CACTTTGAGGGGGTCGTCAG
CYFIP2	F	ACACATCGAGAGCACCTTGG
	R	ACAGTCCTGCGGCACATTTA
ADGB	F	GCCCATTTCACACATACCATC
	R	CTCTGTTCCTCTCTCTCTCTC
d. Primers for off-target effect of ANKS1A A355D KI
Name		Sequence
FTCDNL1	F	GTGAAACCTGTTGGAGGCAC
	R	CCCCCAAACCATCGTAGTCT
PRMT5-AS1	F	AAGAAGCCCGTACCCCTCTA
	R	TGGGAGGTTTGATCCTTCTG
SLC12A2	F	AACCTCCTTCAAGATGTGACCA
	R	AGACTGCACTCCTATACCTTAAACA
C2CD3	F	TCTGATGGTGCTGGGCAAAT
	R	ACCTTGTCGGAATGTGGTGA

## Sheet: Primers for genotyping
Supplementary Data 2 : Sequences of siRNAs and oligonucleotides used for this study
e. Primers for genotyping
Gene name		Sequence
ANKS1A	WT-F	TGAAGGCACATGACCCTGAG
	MT-F	ATGTCATAGCTGTTTCCTGT
	R	ACAGCGTTTGCATCTTGCTG
ANKS1A flox	F	GATTCCTGGAAGCCCGAGAAGAACT
	R	TTGAACTCACAGAGCTGTCTGCCTG
ANKS1B	F	AGCTGAGGCAGAACACATGG
	R	TGGATGGAGAAGTAAGGAAGAAAAG
	R	TCGTGGTATCGTTATGCGCC
Tie2-Cre	F	CCCTGTGCTCAGACAGAAATGAGA
	R	CGCATAACCAGTGAAACAGCATTGC
5XFAD	F	ACCCCCATGTCAGAGTTCCT
	R	TATACAACCTTGGGGGATGG

## Sheet: Primers for qRT-PCR
Supplementary Data 2 : Sequences of siRNAs and oligonucleotides used for this study
f. Primers for qRT-PCR
Gene name		Sequence
TFRC (M)	F	GAAGTCCAGTGTGGGAACAGGT
	R	CAACCACTCAGTGGCACCAACA
LDLR (M)	F	GAATCTACTGGTCCGACCTGTC
	R	CTGTCCAGTAGATGTTGCGGTG
AGER (M)	F	GCCACTGGAATTGTCGATGAGG
	R	GCTGTGAGTTCAGAGGCAGGAT
LRP1 (M)	F	CGAGAGCCTTTGTGCTGGATGA
	R	CGGATGTCCTTCTCAATGAGGG
MFSD2A (M)	F	GGTCTCAGAAGTTGCCAATCGC
	R	GAAGGCACAGAGGACGTAGATG
PICALM (M)	F	GATGTTCACCTGCCCATTGCTTC
	R	TGGCTGTGCAACTGGAGAAGGA
SLC2A1 (M)	F	GCTTCTCCAACTGGACCTCAAAC
	R	ACGAGGAGCACCGTGAAGATGA
TJP1 (M)	F	CCAAGGTCACACTGGTGAAGTC
	R	CTTGAATGTTACCATCTCTTGCTG
ANKS1A (M)	F	GGCACTGCAGACTTCCTCAT
	R	CAGGCATTTGAGGTGGCCTA
SLC7A5 (M)	F	GGTCTCTGTTCACGTCCTCAAG
	R	GAACACCAGTGATGGCACAGGT
ABCA1 (M)	F	GGAGCCTTTGTGGAACTCTTCC
	R	CGCTCTCTTCAGCCACTTTGAG
OCLN (M)	F	GAAAGTCCACCTCCTTACAGACC
	R	CATAGCCTCTGTCCCAAGCAAG
PECAM1 (M)	F	TTGAGCCTCACCAAGAGAACGGAA
	R	AATCCAGGAATCGGCTGCTCTTCT
VCAM1 (M)	F	GCTATGAGGATGGAAGACTCTGG
	R	ACTTGTGCAGCCACCTGAGATC
ICAM1 (M)	F	AAACCAGACCCTGGAACTGCAC
	R	GCCTGGCATTTCAGAGTCTGCT
ICAM2 (M)	F	GACGGTCTCAACTTTTCCTGCC
	R	CCATTTGGTTGTCCTGCATCGG
ANKS1B (M)	F	AAAGGGGAGTGCTCTTCACG
	R	CTTCCTGCGCCTTCCAAGTA
GFAP (M)	F	GTTGAATCGCTGGAGGAGGA
	R	CGCTGTGAGGTCTGGCTTG
AQP4 (M)	F	CTTTCTGGAAGGCAGTCTCAG
	R	CCACACCGAGCAAAACAAAGAT
SLC1A3 (M)	F	GGCGGCCCTAGATAGTAAGG
	R	AGAGTCTCCATGGCCTCTGA
S100b (M)	F	TGTCTTCCACCAGTACTCCG
	R	ACTCCTGGAAGTCACACTCC
PDGFR-b (M)	F	TTCCAGGAGTGATACCAGCTT
	R	AGGGGGCGTGATGACTAGG
CSPG4 (M)	F	GCACGATGACTCTGAGACCA
	R	AGCATCGCTGAAGGCTACAT
PDE7B (M)	F	GCTCGATATGGTGACCTTGCAC
	R	TGGCTCCTTCAGGTAACAGTGC
ANO2 (M)	F	GGAAGAGACTCCAGATGCGGTT
	R	TGAACCGCTGACTTGCCACTCT
LAMA2 (M)	F	TGGAAGTAGCCGAACCAGGACA
	R	CACCTGGTTCAGAACGAAGTCG
CLDN5 (M)	F	CTTCCTGGACCACAACATCGTG
	R	CACCGTCGGATCATAGAACTCG
CDH5 (M)	F	GCAATGGCAGGCCCTAACTTTC
	R	CAGCAAACTCTCCTTGGAGCAC
FLT (M)	F	TGGATGAGCAGTGTGAACGGCT
	R	GCCAAATGCAGAGGCTTGAACG
ELOVL7 (M)	F	TCAGTCGCCAAGAGCAATGAGG
	R	GACATGAAGGAAAGTCACTTGGC
ST6GALNAC3 (M)	F	TCTACGTGACCACAGAGCAGCA
	R	CGTGGATACTGTAGCAGGCATC
GAPDH (M)	F	AGGTCGGTGTGAACGGATTTG
	R	TGTAGACCATGTAGTTGAGGTCA

## Sheet: Primers for iPSC qRT-PCR
Supplementary Data 2 : Sequences of siRNAs and oligonucleotides used for this study
g. Primers for iPSC qRT-PCR
Gene name		Sequence
TJP1 (H)	F1	AGCCATTCCCGAAGGAGTTG
	R1	ATCACAGTGTGGTAAGCGCA
ELOVL7 (H)	F1	CCTACTATGGACTTTCTGCATTGG
	R1	GAACTGGCTTATGTGGATGGCG
CLDN5 (H)	F1	ATGTGGCAGGTGACCGCCTTC
	R1	CGAGTCGTACACTTTGCACTGC
CTSH (H)	F1	ACTGTGCGTGAACTCCTTAGAG
	R1	AGGTCTTACGGTGCTTAGACA
SLC7A5 (H)	F1	GCCACAGAAAGCCTGAGCTTGA
	R1	ATGGTGAAGCCGATGCCACACT
PTGIS (H)	F1	AGCCGGCTACCTGACTCTTT
	R1	ACTGCACATGTGGTCCTTGT
KDR (H)	F1	AGACCGGCTGAAGCTAGGTA
	R1	GAGCTCGATGCTCACTGTGT
RTP3 (H)	F1	GCTGGGCCCATACAGGTTAC
	R1	GAGGCCCAGGGCTTAACTAC
APLNR (H)	F1	GACCTGACCTTCGTGGTGAC
	R1	AGCTTGCAGAAGAAGGTCCC
OCLN (H)	F1	ATGGCAAAGTGAATGACAAGCGG
	R1	CTGTAACGAGGCTGCCTGAAGT
LRIG1 (H)	F1	GTGTCATCACCAACCACTTTGGC
	R1	GCAATCTGAGGGTTTGGGTGAC
PYGB (H)	F1	TTATGATTGGGGGCAAGGCA
	R1	CAGTGGAGATCTGCTGCGAC
HTRA1 (H)	F1	GGGAGGCCCGTTAGTAAACC
	R1	GCTTTTCCTTTGGCCTGTCG
IGFBP2 (H)	F1	CGAGGGCACTTGTGAGAAGC
	R1	CCAGCTCCTTCATACCCGAC
MGST1 (H)	F1	GCCAATCCAGAAGACTGTGTAGC
	R1	AGGAGGCCAATTCCAAGAAATGG
CD44 (H)	F1	GGGGGTCCCATACCACTCAT
	R1	CCCACACCTTCTTCGACTGT
CDH5 (H)	F1	GAAGCCTCTGATTGGCACAGTG
	R1	TTTTGTGACTCGGAAGAACTGGC
THBD (H)	F1	ACATCCTGGACGACGGTTTC
	R1	CGCAGATGCACTCGAAGGTA
PECAM1 (H)	F1	AGACGTGCAGTACACGGAAG
	R1	AGGGACAGCTTTCCGGACTT
LSR (H)	F1	AAGGTACTTTGGAAGGGACGC
	R1	TCCAGATGACGATGGGTTGC
TMEM154 (H)	F1	TGAACTGGGAAGTGAAAACGTG
	R1	TCACTGTCACTTGGGTTGTGA
S1PR3 (H)	F1	GACGGAGGAGCCCTTTTTCA
	R1	TCCAAAATCCACGAGAGGGC
CSPG4 (H)	F1	GCTGGCTCCTCGCAAGTC
	R1	CAGGTCTATGTCGGTCAGAGC
LINGO1 (H)	F1	CGATTGGTGACCGAGCCG
	R1	ATCCTCTTGCTCACCTGCATC
GGT1 (H)	F1	AGCTGGTGGACATCATAGCG
	R1	GACACCGATTCCTGGAGGTC
KCNJ8 (H)	F1	ATCTCAGCAACTGACCTGGC
	R1	CAATGGACACAAAGCGGTGG
CNN1 (H)	F1	GAGGTTAAGAACAAGCTGGCCC
	R1	GATCTTCTTCACGGAGCCTGG
DES (H)	F1	TCCAGTCCTACACCTGCGAGAT
	R1	CGCAATGTTGTCCTGGTAGCCA
FOXD1 (H)	F1	CGCTCGAGGAAGAAGGTAGG
	R1	GAGGAGCGAACAAAACACCG
SEBOX (H)	F1	GCGGACCACCTTCAGCAAA
	R1	ATTATTTTGGCCCAGCGCTTC
HRC (H)	F1	CGCTCCAGGAAGCTACGTT
	R1	ATAGCTCGTGGAAAGGGGTT
DLK1 (H)	F1	CCCCAAAATGGATTCTGCGAGG
	R1	GGTTCTCCACAGAGTCCGTGAA
PDGFR-b (H)	F1	CAAGGACACCATGCGGCTTC
	R1	AGCAGGTCAGAACGAAGGTG
GAPDH (H)	F1	GTCTCCTCTGACTTCAACAGCG
	R1	ACCACCCTGTTGCTGTAGCCAA
