# Supplementary material for: ANKS1A regulates LDL receptor-related protein 1 (LRP1)-mediated cerebrovascular clearance in brain endothelial cells
Source: Nat Commun. 2023 Dec 20;14:8463. doi: 10.1038/s41467-023-44319-3 (PMC10733300; doi:10.1038/s41467-023-44319-3)
Supplement: Supplementary file 7 — Supplementary Data 3 [file 41467_2023_44319_MOESM7_ESM.xlsx]

## Sheet: Primary antibodies
Supplementary Data 3: The antibodies, proteins and softwares used for this study
Primary antibodies
Name	Species		Company	Catalog	Concentration
PDGFR-β	Rt	IgG	eBioscience	50-112-2656	(IHC) 1:500
	Rb	IgG	Cell signaling	3169	(ICC) 1:100
Laminin	Rb	IgG	Sigma	L9393	(IHC) 1:500
Collagen IV	Gt	IgG	Southern Biotech	1340-01	(IHC) 1:500
CD31	Rt	IgG2a	BD biosciences	550274	(IHC) 1:500
β-amyloid (human)	Ms	IgG1	Biolegend	803001	(IHC) 1:500
β-amyloid (human)	Rb	IgG	IBL	18584	(IHC) 1:500
Apoe3	Rb	IgG	Peprotech	500-P238	(IHC) 1:100
Calnexin	Rb	IgG	Proteintech	66903-1	(ICC) 1:500
LRP1	Rb	IgG	Abcam	Ab92544	(ICC) 1:500
LRP1 (Cluster 3)	Sh	IgG	R&D systems	AF4824	(IHC) 1:100
HA	Rt	IgG1	Sigma	H9658	(WB) 1:1000
					(ICC) 1:500
Calregulin	Ms	IgG2b	Santacruz	Sc-373863	(ICC) 1:250
Actin	Rb	IgG	Sigma	A2066	(WB) 1:3000
ZO-1 (488)	Ms	IgG1	Invitrogen	MA3-39100	(IHC) 1:500
					(ICC) 1:500
GFP	Ck	IgY	Abcam	ab13970	(IHC) 1:500
GST	Rb	IgG	Homemade		(IP) 1:1000
His	Ms	IgG2a	Sigma	H1029	(ICC) 1:250
GLUT1	Rb	IgG	Merck	07-1401	(ICC) 1:200
			Abcam	Ab15309	(WB) 1:3000
CD144	Gt	IgG	R&D systems	AF938	(ICC) 1:200
SMA	Ms	IgG2a	Sigma	C6198	(ICC) 1:500
SM22A	Rb	IgG	Abcam	Ab14106	(ICC) 1:200
AQP4	Rb	IgG	Merck	Ab3594	(ICC) 1:200
ANKS1A	Rb	IgG	Bethyl	A303-050A, A303-049A	(IHC) 1:100
					(ICC) 1:250
					(WB) 1:3000
RAB11A	Rb	IgG	CST	2413	(WB) 1:3000
RAB11B	Rb	IgG	CST	2414	(WB) 1:3000
RAB11	Gt	IgG	Santa Cruz	sc-6565	(ICC) 1:100
OCCLUDIN	Rb	IgG	Invitrogen	71-1500	(WB) 1:3000
b-gal	Ck	IgY	Abcam	Ab9361	(IHC) 1:250
GFAP	Rb	IgG	Dako	Z0334	(IHC) 1:250
IBA1	Rb	IgG	Wako	019-19741	(IHC) 1:250
OLIG2	Rb	IgG	Merck	AB9610	(IHC) 1:250
GM130	Ms	IgG1	BD biosciences	610822	(ICC) 1:200
SMI-312	Ms	IgG1	Biolegend	837904	(IHC) 1:250
NeuN	Rb	IgG	Merck	ABN78	(IHC) 1:250
S100b	Ms	IgG1	Sigma	S2532	(ICC) 1:200
RAP	Ms	IgG1	Santa Cruz	sc-515625	(WB) 1:1000
Ribophorin	Ms	IgG2b	Santa Cruz	sc48367	(WB) 1:2000
	Gt	IgG	Santa Cruz	sc-12164	(WB) 1:2000

## Sheet: Secondary antibodies 
Supplementary Data 3 : The antibodies, proteins and softwares used for this study
Secondary antibodies
Name	Company	Catalog	Concentration
Goat anti-mouse IgG1 Alexa 488	Invitrogen	A21121	(IHC) 1:800
			(ICC) 1:1000
Goat anti-mouse IgG2a Alexa488	Invitrogen	A21131	(IHC) 1:800
			(ICC) 1:1000
Goat anti-mouse IgG2b Alexa488	Invitrogen	A21141	(IHC) 1:800
			(ICC) 1:1000
Donkey anti-rabbit IgG Alexa488	Invitrogen	A21206	(IHC) 1:800
			(ICC) 1:1000
Donkey anti-rat IgG Alexa488	Invitrogen	A21208	(IHC) 1:800
			(ICC) 1:1000
Donkey anti-goat IgG Alexa488	Invitrogen	A11055	(IHC) 1:800
			(ICC) 1:1000
Goat anti-chick IgY Alexa488	Invitrogen	A11039	(IHC) 1:800
			(ICC) 1:1000
Goat anti-mouse IgG1 Alexa568	Invitrogen	A21124	(IHC) 1:800
			(ICC) 1:1000
Goat anti-mouse IgG2a Alexa568	Invitrogen	A21134	(IHC) 1:800
			(ICC) 1:1000
Goat anti-mouse IgG2b Alexa568	Invitrogen	A21144	(IHC) 1:800
			(ICC) 1:1000
Donkey anti-rabbit IgG Alexa568	Invitrogen	A10042	(IHC) 1:800
			(ICC) 1:1000
Goat anti-rat IgG Alexa568	Invitrogen	A11077	(IHC) 1:800
			(ICC) 1:1000
Donkey anti-goat IgG Alexa568	Invitrogen	A11057	(IHC) 1:800
			(ICC) 1:1000
Goat anti-chick IgY Alexa594	Invitrogen	A11042	(IHC) 1:800
			(ICC) 1:1000
Goat anti-mouse IgG2b Alexa647	Invitrogen	A21242	(IHC) 1:800
			(ICC) 1:1000
Donkey anti-rabbit IgG Alexa647	Invitrogen	A31573	(IHC) 1:800
			(ICC) 1:1000
Donkey anti-goat IgG Alexa 647	Invitrogen	A32849	(IHC) 1:800
			(ICC) 1:1000
Chick anti-rat IgG Alexa 647	Invitrogen	A21472	(IHC) 1:800
			(ICC) 1:1000
Goat anti-chick IgY Alexa647	Invitrogen	A32933	(IHC) 1:800
			(ICC) 1:1000
Goat anti-mouse IgG (H+L) HRP	Sigma	A4416	(WB) 1:10000
Goat anti-rabbit IgG (H+L) HRP	Invitrogen	G21234	(WB) 1:10000
Goat anti-rat IgG (H+L) HRP	Invitrogen	31470	(WB) 1:10000

## Sheet: Reagents
Supplementary Data 3 : The antibodies, proteins and softwares used for this study
Reagents
Name	Company	Catalog
IB4-488	Invitrogen	I21411
APOE3	Peprotech	350-02
b-amyloid 40 (488)	Anaspec	AS-60491-01
b-amyloid 42 (488)	Anaspec	AS-60480-01
b-amyloid 40 (555)	Anaspec	AS-60492-01
b-amyloid 42 (555)	Anaspec	AS-60479-01
b-amyloid 40 (Cy3)	Phoenix	FC3-018-01
FITC-dextran 70KDa	Sigma	46945
FITC-dextran 4KDa	Sigma	46944
LPS	Sigma	L3024
b-amyloid 40 ELISA kit	Invitrogen	KHB3481
b-amyloid 42 ELISA kit	Invitrogen	KHB3441

## Sheet: Software
Supplementary Data 3 : The antibodies, proteins and softwares used for this study
Software
Name	Company	Version
Fiji	NIH	1.52p
IMARIS	Bitplane	9.7.1
Angiotool	NIH	0.6a
Smart3.0	Panlab	3.0.06
Zen blue	Carl zeiss	3.3
Premiere Pro	Adobe	2019
Prism	Graphpad	9.0.1
