# Supplementary material for: ANKS1A regulates LDL receptor-related protein 1 (LRP1)-mediated cerebrovascular clearance in brain endothelial cells
Source: Nat Commun. 2023 Dec 20;14:8463. doi: 10.1038/s41467-023-44319-3 (PMC10733300; doi:10.1038/s41467-023-44319-3)
Supplement: Supplementary file 9 — Source Data [file 41467_2023_44319_MOESM9_ESM.xlsx]

## Sheet: Fig. 1c
		Figure. 1c																																									Figure 1e
		Surface LRP1 level																																										TEER ( Ω X cm2 )
		Control siRNA	ANKS1A siRNA																																								Day	bEnd.3 + MEF			bEnd.3 + A + P
		0.999262	0.283881			1st set																																					4	12.45	16.65	15.75	48.75	42.15	46.65
		1.14364	0.167301			2nd set																																					6	30.45	31.65	31.05	64.65	68.55	68.25
		1.15067	0.037813			3rd set																																					8	62.25	62.55	58.95	100.05	96.75	102.15
		0.870569	0.371626																																								10	85.05	80.85	76.35	129.15	139.95	125.85
		1.54715	0.45421																																								12	99.45	101.25	92.85	158.85	169.65	155.55
		0.648123	0.188308																																								14	105	109.2	109.8	186.6	193.2	184.8
		0.681315	0.148492																																								16	52.65	39.45	41.25	130.05	119.85	126.15
		1.09351	0.486483
		1.18793	0.626286																																								TEER ( Ω X cm2 )
		0.860608	0.120779																																								MEF + A + P	57.75	54.45	53.55
		1.16797	0.303347																																								bEnd.3 + MEF	85.65	93.45	91.95
		0.92589	0.962493																																								bEnd.3 + A + P	166.95	153.15	172.05
		0.739984	0.247686
		1.13552	1.37885
		0.847859	1.17682
		0.964444	0.0389706
		0.514539	0.347758
		1.06688	0.57553
		0.510991	0.204041
		0.834249	0.10629
		0.815359	0.114284
		2.14243	0.534329
		1.04682	0.388122
		0.899556	0.598817
		0.940365	0.616116
		1.05972	0.321904
		1.20464	0.367812
		0.930662	0.146334
		1.17369	0.474132
		0.955153	0.230727
		1.31436	0.266388
		1.90724	0.628385
		1.10775	0.0473791
		0.99291	0.124088
		1.23149	0.241084
		1.10655	0.231441
		0.642891	0.254299
		0.779262	0.16858
		0.788613	0.562447
		0.783715	0.0307809
		0.598054	0.367932
		0.687656

## Sheet: Fig. 1e
	Figure. 1e
		TEER (Ω*cm2)
	Day	bEnd.3 + MEF			bEnd.3 + A + P
	4	12.45	16.65	15.75	48.75	42.15	46.65
	6	30.45	31.65	31.05	64.65	68.55	68.25
	8	62.25	62.55	58.95	100.05	96.75	102.15
	10	85.05	80.85	76.35	129.15	139.95	125.85
	12	99.45	101.25	92.85	158.85	169.65	155.55
	14	105	109.2	109.8	186.6	193.2	184.8
	16	52.65	39.45	41.25	130.05	119.85	126.15
	TEER (Ω*cm2)
	MEF + A + P	57.75	54.45	53.55
	bEnd.3 + MEF	85.65	93.45	91.95
	bEnd.3 + A + P	166.95	153.15	172.05

## Sheet: Fig. 1f
	Figure. 1f
	70KDa FITC-dextran Intensity (bottom to top)
	MEF + A + P	bEnd.3 + MEF	bEnd.3 + A + P
	0.844	0.22	0.136
	1.17	0.183	0.122
	0.984	0.206	0.155

## Sheet: Fig. 1g
	Figure. 1g
	4KDa FITC-dextran Intensity (bottom to top)
	MEF + A + P	bEnd.3 + MEF	bEnd.3 + A + P
	1	0.482	0.255
	1.09	0.427	0.209
	1	0.403	0.227
	1.12	0.5	0.247

## Sheet: Fig. 1h
	Figure. 1h
	Aβ(1-40) Intensity (top to bottom)
	MEF + A + P	bEnd.3 + MEF	bEnd.3 + A + P
	0.902	1.02	1.31
	1.1	1.11	1.41
	1	1.1	1.62
	1	1.18	1.26
	1.04	1.08	1.49
	0.96	1.07	1.36
		1.02	1.64
			1.1
			1.11
			1.27

## Sheet: Fig. 1i
	Figure. 1i
	Aβ(1-40) Intensity (top to bottom)
	Control siRNA	RAB11A/B siRNA
	1.01	0.775
	0.978	0.775
	1.01	0.843
	0.988	0.841
	0.988	0.805

## Sheet: Fig. 1j
	Figure. 1j
	4KDa FITC-dextran Intensity (bottom to top)
	Control siRNA	ANKS1A siRNA
	1	0.989583
	1	1.01191
	1	0.870968
	1.08	0.833
	0.958	0.917

## Sheet: Fig. 1k
	Figure. 1k
	Aβ(1-40) Intensity (bottom to top)
	Control siRNA	ANKS1A siRNA
	0.992647	0.970588
	0.948529	0.970588
	1	0.953488
	1.1	1.2
	0.989	1.07

## Sheet: Fig. 1l
	Figure. 1l
	4KDa FITC-dextran Intensity (top to bottom)
	Control siRNA	ANKS1A siRNA
	0.972	1.06
	1	1
	1.03	1
	1.06	1
	1.03	1.08
	0.988	1.03
	1.01	0.918
	0.988	1.04

## Sheet: Fig. 1m
	Figure. 1m
	Aβ(1-40) Intensity (top to bottom)
	Control siRNA	ANKS1A siRNA
	1	0.904762
	1	0.942364
	1.02	0.911
	1.05882	0.894
	0.955	0.857
	1.02	0.929
	1	0.904412
	1.02	0.886
	1	0.909
	0.929	0.909
	1.04	0.909
	1.02	0.913
	1.01	0.866

[truncated: 78 more sheets: Fig. 2b, Fig. 2d, Fig. 2f, Fig.2h, Fig. 3b, Fig. 3d, Fig. 4c, Fig. 4e, Fig. 4f, Fig. 4g, Fig. 4i, Fig. 4k, Fig. 4l, Fig. 4m, Fig. 4n, Fig. 5b, Fig. 5c, Fig. 5d, Fig. 5f, Fig. 6b …]
